# Supplementary material for: The role of three heat shock protein genes in the immune response to Aeromonas hydrophila challenge in marbled eel, Anguilla marmorata
Source: R Soc Open Sci. 2016 Oct 19;3(10):160375. doi: 10.1098/rsos.160375 (PMC5098978; doi:10.1098/rsos.160375)
Supplement: 2. The original gene expression data including four tissue [file rsos160375supp2.xlsx]

## Sheet: hsp90 tissue
Sample Name	Target Name	ct1/ct2/ct3	△ct	△△ct	2^-△△t	mean	SD
B	actin	23.9359
B	actin	23.9646
B	actin	23.9833
B	hsp90	27.2877	3.3518	-2.35501	5.11597	3.8465	1.10872
B	hsp90	27.5126	3.54799	-1.74643	3.35526
B	hsp90	27.6592	3.67589	-1.61743	3.06827
G	actin	24.3164
G	actin	24.4237
G	actin	24.4552
G	hsp90	29.3537	5.03734	-0.669464	1.59048	1.49625	0.128204
G	hsp90	29.2848	4.86118	-0.433237	1.35026
G	hsp90	29.1181	4.6629	-0.630419	1.54801
S	actin	23.7002
S	actin	23.6407
S	actin	23.6447
S	hsp90	29.407	5.70681	0	1	1	0.238412
S	hsp90	28.9351	5.29441	0	1
S	hsp90	28.938	5.29332	0	1
I	actin	26.0885
I	actin	26.0496
I	actin	26.1498
I	hsp90	28.9242	2.83574	-2.87107	7.31609	5.72277	1.38386
I	hsp90	29.0747	3.02514	-2.26928	4.82082
I	hsp90	29.1121	2.96236	-2.33096	5.03141
L	actin	26.3676
L	actin	26.9432
L	actin	26.3199
L	hsp90	29.1964	2.82874	-2.87806	7.35163	7.69703	1.91646
L	hsp90	28.9503	2.00713	-3.28728	9.76271
L	hsp90	29.0339	2.71396	-2.57936	5.97676
K	actin	22.991
K	actin	22.7954
K	actin	23.1999
K	hsp90	28.0412	5.05026	-0.656551	1.57631	1.51009	0.0583659
K	hsp90	27.5378	4.74239	-0.552021	1.46614
K	hsp90	27.92	4.72013	-0.573193	1.48781
M	actin	26.8304
M	actin	27.1177
M	actin	27.4289
M	hsp90	29.6094	2.77898	-2.92782	7.60962	7.82759	1.19923
M	hsp90	29.6568	2.53904	-2.75538	6.7523
M	hsp90	29.5331	2.10415	-3.18917	9.12085
H	actin	25.174
H	actin	25.0658
H	actin	25.4027
H	hsp90	26.9844	1.81041	-3.8964	14.8913	13.4971	2.00796
H	hsp90	26.8754	1.80955	-3.48486	11.1956
H	hsp90	26.8476	1.44488	-3.84844	14.4044

## Sheet: hsp70 tissue
Sample Name	Target Name	ct1/ct2/ct3	△ct	△△ct	2^-△△t	mean	SD
B	actin	23.9359
B	actin	23.9646
B	actin	23.9833
B	hsp70	23.8076	-0.128233	0.937317	0.522203	0.458192	0.0575182
B	hsp70	24.1439	0.179327	1.17943	0.441525
B	hsp70	24.1369	0.153551	1.28332	0.410848
G	actin	24.3164
G	actin	24.4237
G	actin	24.4552
G	hsp70	22.5361	-1.78031	-0.714762	1.64121	1.73252	0.110552
G	hsp70	22.5318	-1.89186	-0.891758	1.85544
G	hsp70	22.5591	-1.89609	-0.766321	1.70093
S	actin	23.7002
S	actin	23.6407
S	actin	23.6447
S	hsp70	22.6347	-1.06555	0	1	1	0.0648336
S	hsp70	22.6406	-1.00011	0	1
S	hsp70	22.5149	-1.12977	0	1
I	actin	26.0885
I	actin	26.0496
I	actin	26.1498
I	hsp70	21.9275	-4.16096	-3.09542	8.54698	10.7271	1.95672
I	hsp70	21.4253	-4.62432	-3.62422	12.331
I	hsp70	21.5213	-4.62845	-3.49868	11.3034
L	actin	26.3676
L	actin	26.9432
L	actin	26.3199
L	hsp70	20.6061	-5.76157	-4.69602	25.9204	25.638	1.14346
L	hsp70	21.209	-5.73421	-4.7341	26.6138
L	hsp70	20.5826	-5.73739	-4.60761	24.3798
K	actin	22.991
K	actin	22.7954
K	actin	23.1999
K	hsp70	21.5854	-1.40551	-0.339964	1.26572	1.31433	0.0549935
K	hsp70	21.4132	-1.38222	-0.382111	1.30325
K	hsp70	21.6117	-1.58818	-0.458406	1.37402
M	actin	26.8304
M	actin	27.1177
M	actin	27.4289
M	hsp70	23.7062	-3.12419	-2.05864	4.16593	5.1659	1.21606
M	hsp70	23.8509	-3.26679	-2.26669	4.81217
M	hsp70	23.5944	-3.83456	-2.70478	6.5196
H	actin	25.174
H	actin	25.0658
H	actin	25.4027
H	hsp70	21.8516	-3.32244	-2.25689	4.77959	5.35563	0.800576
H	hsp70	21.7387	-3.32708	-2.32697	5.01752
H	hsp70	21.6245	-3.77819	-2.64842	6.2698

## Sheet: hsc70 tissue
Sample Name	Target Name	ct1/ct2/ct3	△ct	△△ct	2^-△△t	mean	SD
B	actin	23.9359
B	actin	23.9646
B	actin	23.9833
B	hsc70	21.9564	-1.97946	-1.22071	2.33062	1.99685	0.299788
B	hsc70	21.9626	-2.00201	-0.933193	1.9095
B	hsc70	22.1307	-1.85262	-0.80772	1.75044
G	actin	24.3164
G	actin	24.4237
G	actin	24.4552
G	hsc70	22.961	-1.35538	-0.596634	1.51218	1.2857	0.196149
G	hsc70	23.1276	-1.29606	-0.22724	1.17059
G	hsc70	23.1784	-1.27674	-0.231834	1.17433
S	actin	23.7002
S	actin	23.6407
S	actin	23.6447
S	hsc70	22.9415	-0.758749	0	1	1	0.17253
S	hsc70	22.5719	-1.06882	0	1
S	hsc70	22.5998	-1.0449	0	1
I	actin	26.0885
I	actin	26.0496
I	actin	26.1498
I	hsc70	21.8113	-4.27721	-3.51847	11.4594	9.75956	1.53688
I	hsc70	21.7557	-4.29393	-3.22511	9.35096
I	hsc70	22.0228	-4.12697	-3.08207	8.46827
L	actin	26.3676
L	actin	26.9432
L	actin	26.3199
L	hsc70	20.9866	-5.38106	-4.62231	24.6294	26.3984	1.54304
L	hsc70	21.1142	-5.82897	-4.76016	27.0988
L	hsc70	20.4954	-5.82454	-4.77963	27.4671
K	actin	22.991
K	actin	22.7954
K	actin	23.1999
K	hsc70	21.5337	-1.45723	-0.698484	1.6228	1.28864	0.324005
K	hsc70	21.7619	-1.03355	0.0352726	0.975847
K	hsc70	21.8132	-1.38664	-0.341734	1.26728
M	actin	26.8304
M	actin	27.1177
M	actin	27.4289
M	hsc70	24.3017	-2.52866	-1.76991	3.41033	4.24137	0.960735
M	hsc70	24.0415	-3.07619	-2.00737	4.02048
M	hsc70	23.9799	-3.44908	-2.40417	5.29332
H	actin	25.174
H	actin	25.0658
H	actin	25.4027
H	hsc70	21.9517	-3.22229	-2.46354	5.51568	4.23989	1.13629
H	hsc70	22.2586	-2.80721	-1.73839	3.33662
H	hsc70	22.4064	-2.99626	-1.95135	3.86737
